# Supplementary material for: Modeling MEN1 with Patient-Origin iPSCs Reveals GLP-1R Mediated Hypersecretion of Insulin
Source: Cells. 2022 Aug 3;11(15):2387. doi: 10.3390/cells11152387 (PMC9368616; doi:10.3390/cells11152387)
Supplement: Supplementary file 1 [file cells-11-02387-s001.zip]

Archive with 1 entries (1 files):
- cells-1713328-supplementary.pdf
